# Supplementary material for: Ectomycorrhizal Fungi Dominated the Root and Rhizosphere Microbial Communities of Two Willow Cultivars Grown for Six-Years in a Mixed-Contaminated Environment
Source: J Fungi (Basel). 2022 Jan 30;8(2):145. doi: 10.3390/jof8020145 (PMC8880157; doi:10.3390/jof8020145)
Supplement: Supplementary file 1 [file jof-08-00145-s001.zip]

Archive with 1 entries (1 files):
- jof-1541692-supplementary.pdf
